# Supplementary material for: New Meroterpenoid and Isocoumarins from the Fungus Talaromyces amestolkiae MST1-15 Collected from Coal Area
Source: Molecules. 2022 Nov 25;27(23):8223. doi: 10.3390/molecules27238223 (PMC9741378; doi:10.3390/molecules27238223)
Supplement: Supplementary file 1 [file molecules-27-08223-s001.zip]

Archive with 1 entries (1 files):
- molecules-1973330-supplementary.pdf
